# Supplementary material for: Purely Off-Clamp Partial Nephrectomy: Robotic Approach Better than Open Using a Pentafecta Outcome with Propensity Score Matching
Source: J Clin Med. 2022 Oct 22;11(21):6241. doi: 10.3390/jcm11216241 (PMC9655173; doi:10.3390/jcm11216241)
Supplement: Supplementary file 1 [file jcm-11-06241-s001.zip]

Archive with 1 entries (1 files):
- jcm-1919213-supplementary.pdf
